# Supplementary material for: An in-silico human cell model reveals the influence of spatial organization on RNA splicing
Source: PLoS Comput Biol. 2020 Mar 25;16(3):e1007717. doi: 10.1371/journal.pcbi.1007717 (PMC7094823; doi:10.1371/journal.pcbi.1007717)
Supplement: S1 Text — (TEX) [file pcbi.1007717.s001.tex]

\subsection*{Endoplasmic reticulum construction}

A cellular automata model was used to construct the partially globular/fibrous structure observed within morphological experiments of ER. As described in Algorithm~\ref{lst:er}, a cubic lattice of automata was constructed with the same dimension and spacing as the simulation volume. Rules of the automata were only applied within the cytoplasmic region of the grid, and no automaton was allowed to live outside of the cell or within the nuclear region (including respective membranes). The space was filled randomly with an initial probability, $p$, of $85\%$. The game includes spatially- and temporally-dependent birth ($\rho_b$) and death ($\rho_d$) thresholds. We found this necessary to construct the partially globular, partially fibrous structure. Thresholds were determined empirically to achieve structures that were similar to those seen in experiments and to match the measured cellular volume fraction ($\phi_{target}$) of 4.5\%. Parameters used to create the ERs for different cell radii can be seen in Table~\ref{tab:si:erparam}.

% ER Pseudocode
\begin{algorithm}
\caption{Pseudocode describing the cellular automata used to generate the ER structure}\label{lst:er}
\begin{algorithmic}[1]
  \Procedure{constructER}{}
    \State $step \gets 0$
    \State $steps \gets \text{Initial value}$
    \State $\rho_b \gets \rho_{b,0} \text{(birth threshold)}$
    \State $\rho_d \gets \rho_{b,0} \text{(death threshold)}$
    \State $d_b \gets \text{(birth distance constant)}$
    \State $d_d \gets \text{(death distance constant)}$
    \State $d \gets \text{distance to cell center}$
    \State $lattice \gets \text{random binary with probability } p$
    \State $lattice \gets lattice \cap mask_{cytoplasm}$
    \State $\phi \gets \text{fraction of ``alive" space}$
    
    \While{$\phi > \phi_{target}$}
        \State $\rho_{b,0} \gets 27\rho_{b,0}$
        \State $\rho_{d,0} \gets 27\rho_{d,0}\times\frac{(steps-0.25step)^2}{steps^2}$
       \ForAll{$i \in lattice$}
            \State $\rho_b \gets \rho_{b,0}\times\left(\frac{d+d_b}{8.9\mu m}\right)^{1/3}$
      	    \State  $\rho_d \gets \rho_{d,0}$   %\times\left(1+\frac{d-d_d}{64\mu m}\right)$
            \State $count \gets \text{count fraction of 27 voxels (26 neighbors + 1 self)  that are alive}$
            \If{$i = 1$}
                \If{$count < \rho_d$}
                    \State $i \gets 0$
                \Else
                    \State $i \gets 1$
                \EndIf
            \Else
                \If{$count > \rho_b$}
                    \State $i \gets 1$
                \Else
                    \State $i \gets 0$
                \EndIf
            \EndIf
        \EndFor
        \State $\phi \gets \text{fraction of ``alive" space}$
        \State $step \gets step +1$
    \EndWhile
    \Return $grid$
  \EndProcedure
\end{algorithmic}
\end{algorithm}
