# Supplementary material for: An in-silico human cell model reveals the influence of spatial organization on RNA splicing
Source: PLoS Comput Biol. 2020 Mar 25;16(3):e1007717. doi: 10.1371/journal.pcbi.1007717 (PMC7094823; doi:10.1371/journal.pcbi.1007717)
Supplement: S2 Text — (TEX) [file pcbi.1007717.s002.tex]

\subsection*{ Effects of mitochondria network-like morphology on the splicing particles formation}
We constructed a cell that incorporates longer mitochondria resembling a network, while keeping the total volume of the mitochondria constant (see Figure S2). We performed two sets of simulations using the new geometry, to study the effects of increase and decrease of nuclear pore complexes (NPCs) on the formation of splicing particles for a nucleus size of 4.67 $\mu$m by performing 20 independent simulations. 
The results are reported in Table S4 together with the data from the main text for the fragmented mitochondria simulations. The simulation data indicates that despite the network-like geometry for the mitochondria, the increase (decrease) of the number of NPCs leads to the increase (decrease) in the number of splicing particles. Hence, the geometry of the mitochondria does not have a significant effect on the reactions occurring in the cytoplasm. The p-values for the newly obtained data and the data we have presented in the manuscript is reported in the Table S5.
