# Supplementary material for: An in-silico human cell model reveals the influence of spatial organization on RNA splicing
Source: PLoS Comput Biol. 2020 Mar 25;16(3):e1007717. doi: 10.1371/journal.pcbi.1007717 (PMC7094823; doi:10.1371/journal.pcbi.1007717)
Supplement: S1 Table — (TEX) [file pcbi.1007717.s006.tex]

\begin{table}[h!]
    \centering
    \begin{tabular}{c|c|c|c}
        \textbf{Nucleus Radius ($\mu m$)} & $d_b (\mu m)$ & $d_d (\mu m)$ & Steps \\ \hline\hline
         3.74 & 2.944 & 3.712 & 13 \\ \hline
         4.15 & 4.16  & 4.16  & 11 \\ \hline
         4.67 & 3.968 & 4.672 & 11 \\ \hline
         5.29 & 3.968 & 5.248 & 11 \\ \hline
    \end{tabular}
    \caption{Parameters used in the cellular automata program to create realistic ER.}
    \label{tab:si:erparam}
\end{table}
