# Supplementary material for: An in-silico human cell model reveals the influence of spatial organization on RNA splicing
Source: PLoS Comput Biol. 2020 Mar 25;16(3):e1007717. doi: 10.1371/journal.pcbi.1007717 (PMC7094823; doi:10.1371/journal.pcbi.1007717)
Supplement: S2 Table — Abbreviations are: nucleus (N), NPC (P), Cajal bodies (J), nuclear speckles (S) and cytoplasm (C). (TEX) [file pcbi.1007717.s007.tex]

\begin{table}[h!]
\centering
\begin{tabular}{c|c|c|c}
\centering
\textbf{Species} & \textbf{Diffusion coefficient} & \textbf{Compartment} & \textbf{Reference} \\
 &  ($\mu m^2/s$) &  \\ \hline\hline
$U1(2) snRNA_{nuc}$ & 0.61 & N &  ~\cite{Ma} \\ \hline
$U1(2) snRNA_{NPC}$ & 0.07 & P &  ~\cite{Ma} \\ \hline
$U1(2) snRNA_{cyt}$ & 2.24 & C &  ~\cite{Ma} \\ \hline
$Sm^5, Sm^2, G^5$ & 2.24 & C &  ~\cite{Ma} \\ \hline
$U1(2) snRNA\cdot G^5$ & 2.24 & C & ~\cite{Ma} \\ \hline
$U1(2) snRNA\cdot Sm^5$ & 2.24 & C & ~\cite{Ma} \\ \hline
$U1(2) snRNA\cdot Sm^7$ & 2.24 & C & ~\cite{Ma} \\ \hline
$U1(2) snRNA\cdot Sm^7_{nuc}$ & 0.7 & N & ~\cite{Rino} \\ \hline
$U1(2) snRNA\cdot Sm^7_{nuc}$ & 0.3 & J & ~\cite{Rino} \\ \hline
$U1(2) snRNA\cdot Sm^7_{nuc}$ & 0.3 & S & ~\cite{Rino} \\ \hline
$U1_{prot}$ & 28 & N & ~\cite{Huranova2010} \\ \hline
$U2_{prot}$ & 24 & N & ~\cite{Huranova2010} \\ \hline
$U1_{prot}$ & 12 & J & Based on  ~\cite{Rino} \\ \hline
$U2_{prot}$ & 10.29 & J & Based on  ~\cite{Rino} \\ \hline
$U1_{prot}$ & 12 & S & Based on ~\cite{Rino}  \\ \hline
U1 snRNP & 0.27 & N & ~\cite{Huranova2010} \\ \hline
U2 snRNP & 0.56 & N & ~\cite{Huranova2010} \\ \hline

\end{tabular}
\caption{Diffusion coefficients for species involved in splicing particles formation. Abbreviations are: nucleus (N), NPC (P), Cajal bodies (J), nuclear speckles (S) and cytoplasm (C).}
\label{tab:diff}
\end{table}
