# Supplementary material for: An in-silico human cell model reveals the influence of spatial organization on RNA splicing
Source: PLoS Comput Biol. 2020 Mar 25;16(3):e1007717. doi: 10.1371/journal.pcbi.1007717 (PMC7094823; doi:10.1371/journal.pcbi.1007717)
Supplement: S3 Table — Abbreviations are: nucleus (N) and nuclear speckles (S). (TEX) [file pcbi.1007717.s008.tex]

\begin{table}[h!]
\centering
\begin{tabular}{c|c|c|c}
\centering
\textbf{Species} & \textbf{Diffusion coefficient} & \textbf{Compartment} & \textbf{Reference} \\
 &  ($\mu m^2/s$) &  \\ \hline\hline
U1 snRNP & 0.27 & N & ~\cite{Huranova2010} \\ \hline
U2 snRNP & 0.56 & N & ~\cite{Huranova2010} \\ \hline
U1 snRNP & 0.26 & S & ~\cite{Huranova2010} \\ \hline
tri$\cdot$ U & 0.26 & N & ~\cite{Huranova2010} \\ \hline
\end{tabular}
\caption{Diffusion coefficients of spliceosomal particles. Abbreviations are: nucleus (N) and nuclear speckles (S).}
\label{tab:diffsplicing}
\end{table}
