# Supplementary material for: An in-silico human cell model reveals the influence of spatial organization on RNA splicing
Source: PLoS Comput Biol. 2020 Mar 25;16(3):e1007717. doi: 10.1371/journal.pcbi.1007717 (PMC7094823; doi:10.1371/journal.pcbi.1007717)
Supplement: S4 Table — (TEX) [file pcbi.1007717.s009.tex]

\begin{table}[h!]
\centering
\begin{tabular}{c|c|c|c}
\centering
\textbf{Simulation} & \textbf{Number of U1} & \textbf{Number of U2} \\ \hline\hline
 +20\% NPC in network-like mitochondria &  420 $\pm$ 21 &  318 $\pm$ 18 \\ \hline
+20\% NPC in fragmented mitochondria & 416 $\pm$ 17 & 319  $\pm$ 19\\ \hline
-20\% NPC in network-like mitochondria  & 408 $\pm$ 14 & 292 $\pm$ 15 \\ \hline
-20\% NPC in fragmented mitochondria  & 397 $\pm$ 24	& 291 $\pm$ 11  \\ \hline
\end{tabular}
\caption{The results of the simulations sets with a network-like morphology of the mitochondria as compared to the fragmented-mitochondria that were reported in the main text.}
\end{table}
