# Supplementary material for: An in-silico human cell model reveals the influence of spatial organization on RNA splicing
Source: PLoS Comput Biol. 2020 Mar 25;16(3):e1007717. doi: 10.1371/journal.pcbi.1007717 (PMC7094823; doi:10.1371/journal.pcbi.1007717)
Supplement: S5 Table — (TEX) [file pcbi.1007717.s010.tex]

\begin{table}[h!]
\centering
\begin{tabular}{c|c|c|c}
\centering
\textbf{Simulation} & \textbf{p-value} \\ \hline\hline
 The +20\% and -20\% NPCs data &  0.04  \\ \hline
The network-like and fragmented- mitochondria with +20\% NPCs &  0.5 \\ \hline
The network-like and fragmented- mitochondria with -20\% NPCs & 0.1  \\ \hline
\end{tabular}
\caption{The p-values of data from various simulation sets.}
\end{table}
